# Supplementary material for: A reference dataset for verifying numerical electrophysiological heart models
Source: Biomed Eng Online. 2011 Jan 27;10:11. doi: 10.1186/1475-925X-10-11 (PMC3037925; doi:10.1186/1475-925X-10-11)
Supplement: Additional file 5 — High resolution MRI series of torso with heart at systole. The image files are in standard DICOM format. For those not familiar with it, a simple commented program script (Additional file 9) is provided. [file 1475-925X-10-11-S5.ZIP]

Archive with 4 entries (2 files):
- MRI_data_set_Series_801/
- MRI_data_set_Series_801/index.htm
- MRI_data_set_Series_801/Series_801/
- MRI_data_set_Series_801/Series_801/Series_801.zip
