# Supplementary material for: A reference dataset for verifying numerical electrophysiological heart models
Source: Biomed Eng Online. 2011 Jan 27;10:11. doi: 10.1186/1475-925X-10-11 (PMC3037925; doi:10.1186/1475-925X-10-11)
Supplement: Additional file 8 — Second part of MCG data. This folder contains the rest of the MCG data: MCG signals are stored channel-wise in the respective .txt-files of the MCG_data folders with a sampling interval of 1 ms. The signal amplitude values are given in fT. [file 1475-925X-10-11-S8.ZIP]

Archive with 9 entries (4 files):
- MCG_data_set_Part_II/
- MCG_data_set_Part_II/index.htm
- MCG_data_set_Part_II/MCG_data_CH_Z/
- MCG_data_set_Part_II/MCG_data_CH_Z/MCG_CH_Z1/
- MCG_data_set_Part_II/MCG_data_CH_Z/MCG_CH_Z1/MCG_CH_Z1.zip
- MCG_data_set_Part_II/MCG_data_CH_Z/MCG_CH_Z2/
- MCG_data_set_Part_II/MCG_data_CH_Z/MCG_CH_Z2/MCG_CH_Z2.zip
- MCG_data_set_Part_II/MCG_data_CH_Z/MCG_CH_Z3/
- MCG_data_set_Part_II/MCG_data_CH_Z/MCG_CH_Z3/MCG_CH_Z3.zip
